# Supplementary material for: Ensemble Niche Modelling Projects Net Suitability Gain and Eastward Range Expansion for the Namaqua Dove (Oena capensis) in Anatolia Under Climate Change
Source: Animals (Basel). 2026 Jul 19;16(14):2238. doi: 10.3390/ani16142238 (PMC13403669; doi:10.3390/ani16142238)
Supplement: Supplementary file 1 [file animals-16-02238-s001.zip]

Archive with 1 entries (1 files):
- animals-4441889-supplementary.pdf
